# Supplementary material for: The immediate effects of kinesiology taping on cutaneous blood flow in healthy humans under resting conditions: A randomised controlled repeated-measures laboratory study
Source: PLoS One. 2020 Feb 21;15(2):e0229386. doi: 10.1371/journal.pone.0229386 (PMC7034885; doi:10.1371/journal.pone.0229386)
Supplement: S1 Data — (XLSX) [file pone.0229386.s003.xlsx]

## Sheet: raw data
Visible Red											Infra Red
Measure:	MEASURE_1										Measure:	MEASURE_1
Group		Mean	% Change Baseline	% Change Previous	Std. Error	95% Confidence Interval					Group		Mean	% Change Baseline	% Change Previous	Std. Error	95% Confidence Interval
						Lower Bound	Upper Bound										Lower Bound	Upper Bound
No tape	1	108.393			7.2694	92.802	123.985				No tape	1	109.613			11.3018	85.3733	133.853
	2	102.6	-5.34473	-5.34473	6.28494	89.1201	116.08					2	100.567	-8.25325	-8.25325	9.26257	80.7004	120.433
	3	100.113	-7.63885	-2.42365	6.0059	87.232	112.995					3	97.56	-10.9962	-2.98972	9.22759	77.7688	117.351
	4	97.3533	-10.1851	-2.75688	6.14444	84.1748	110.532					4	95.5267	-12.8512	-2.08419	9.55921	75.0242	116.029
	5	95.6133	-11.7904	-1.7873	5.66189	83.4698	107.757					5	93.96	-14.2805	-1.64003	8.7851	75.1178	112.802
	6	94.6	-12.7253	-1.05982	6.24466	81.2065	107.993					6	91.98	-16.0869	-2.10728	9.38024	71.8614	112.099
Standard tape	1	108.287			4.12218	99.4455	117.128				Standard tape	1	106.233			5.35459	94.7489	117.718
	2	97.4133	-10.0412	-10.0412	2.58269	91.874	102.953					2	89.8067	-15.4628	-15.4628	3.71282	81.8435	97.7699
	3	95.92	-11.4203	-1.53299	2.24349	91.1082	100.732					3	88.8467	-16.3665	-1.06896	3.5306	81.2743	96.419
	4	93.7067	-13.4643	-2.30748	2.40732	88.5435	98.8699					4	85.34	-19.6674	-3.94687	3.24702	78.3758	92.3042
	5	92.4267	-14.6463	-1.36596	2.05235	88.0248	96.8285					5	84.84	-20.1381	-0.585892	2.93515	78.5447	91.1353
	6	93.02	-14.0984	0.64195	3.12477	86.318	99.722					6	86.5867	-18.4939	2.05878	4.61415	76.6903	96.483
Kinesiology tape	1	104.133			8.13066	86.6948	121.572				Kinesiology tape	1	108.76			11.4123	84.283	133.237
	2	90.5333	-13.0602	-13.0602	5.11189	79.5694	101.497					2	89.2933	-17.8987	-17.8987	7.77685	72.6136	105.973
	3	90.4867	-13.105	-0.0515464	5.48888	78.7142	102.259					3	87.32	-19.7131	-2.20994	8.00752	70.1456	104.494
	4	88.68	-14.8399	-1.99661	4.9229	78.1214	99.2386					4	85.4467	-21.4356	-2.14537	7.97069	68.3512	102.542
	5	87.6467	-15.8323	-1.16524	5.12205	76.661	98.6324					5	84.8067	-22.024	-0.749005	7.60414	68.4974	101.116
	6	90.0867	-13.4891	2.78391	5.37999	78.5477	101.626					6	89.5	-17.7087	5.53416	9.23735	69.6879	109.312

## Sheet: % change graph
VRED LASER									IRED LASER
Time Points	Time A (0 min)	Time B1 (0 + 10 min)	Time B2 (0 + 15 min)	Time B3 (0 + 20 min)	Time B4 (0 + 25 min)	Time C (0 + 33 min)			Time Points	Time A (0 min)	Time B1 (0 + 10 min)	Time B2 (0 + 15 min)	Time B3 (0 + 20 min)	Time B4 (0 + 25 min)	Time C (0 + 33 min)
No Tape	0	-5.34473	-7.63885	-10.1851	-11.7904	-12.7253			No Tape	0	-8.25325	-10.9962	-12.8512	-14.2805	-16.0869
Standard Tape	0	-10.0412	-11.4203	-13.4643	-14.6463	-14.0984			Standard Tape	0	-15.4628	-16.3665	-19.6674	-20.1381	-18.4939
Kinesiology Tape	0	-13.0602	-13.105	-14.8399	-15.8323	-13.4891			Kinesiology Tape	0	-17.8987	-19.7131	-21.4356	-22.024	-17.7087
