# Supplementary material for: The immediate effects of kinesiology taping on cutaneous blood flow in healthy humans under resting conditions: A randomised controlled repeated-measures laboratory study
Source: PLoS One. 2020 Feb 21;15(2):e0229386. doi: 10.1371/journal.pone.0229386 (PMC7034885; doi:10.1371/journal.pone.0229386)
Supplement: S2 Data — (XLSX) [file pone.0229386.s004.xlsx]

## Sheet: Demographics
Volunteer S.No.	Participant Code	Age	Sex	Right/Left Dominance	Weight (kg)	Height (m)	BMI	Ethnicity Code	Occupation	IRa (mean flux)	Ra (mean flux)	IRb1 (mean flux)	Rb1 (mean flux)	IRb2 (mean flux)	Rb2 (mean flux)	IRb3 (mean flux)	Rb3 (mean flux)	IRb4 (mean flux)	Rb4 (mean flux)	IRc (mean flux)	Rc (mean flux)
1	05-G3	22	1	1	88	1.93	23.6248	4	Student	96.5	99.5	90	91.8	87.9	89.7	89.1	89.1	80.2	83.8	95.5	95.4
2	35-G1	30	2	1	105	1.83	31.3536	17	Student	98.6	97	93.7	94.1	90.4	91	89.1	85.9	90.7	87.6	88.1	84.7
3	13-G3	27	2	1	76	1.58	30.4438	17	Student	83.1	87.1	63.6	77.5	64.1	77.2	61.9	75.7	59.3	74.3	74.6	76.7
4	14-G3	26	1	1	55	1.66	19.9594	7	Student	195.6	134.1	158.7	109.5	158.3	109.2	165.5	109.6	154.1	104.2	185.9	122.9
5	31-G3	32	1	1	77	1.77	24.5779	1	Student	117.3	110.2	96.8	99.8	93.4	97.9	90.9	95.2	85.9	92.2	100.5	96.3
6	32-G1	29	1	1	72	1.74	23.7812	1	Student	195.9	160.8	137.4	123	173.5	142.9	145.2	125.4	129.5	111.8	141.4	118.4
7	34-G2	27	2	1	68	1.78	21.4619	4	Student	79.7	89.4	72.7	83	69.6	80.8	66.9	79	69.6	80.8	68.5	77.8
8	16-G3	25	2	1	56	1.66	20.3223	1	Student	83.8	95.3	74.3	89.9	78.1	90.6	70.7	88.2	71.7	86.4	63.6	83.1
9	02-G2	19	2	2	55	1.67	19.721	1	Student	128.1	109.1	106.4	98.1	95.8	93.1	93.1	91.7	88.4	87.4	86.1	85.2
10	15-G3	20	1	1	80	1.78	25.2493	1	Student	149.1	132.8	119.8	89.9	125.1	119.6	112.5	111.2	110.9	109.8	118.9	113.5
11	21-G3	18	2	1	60	1.73	20.0474	1	Student	112.3	105.4	106.5	105.5	99.5	100.4	100.9	100.5	101.4	101.1	92	94.6
12	17-G2	22	2	1	60	1.62	22.8624	1	Student	117	103.3	87.2	90.1	83.7	89.2	74	84.3	76	84.7	78	85.3
13	24-G3	18	1	1	72	1.79	22.4712	1	Student	86.2	89.4	78.7	86.6	77	84.7	78	83.1	75.4	82.9	78.6	82.5
14	28-G2	20	1	1	94	1.76	30.3461	7	Student	95.6	99.2	73.8	89.2	76.1	91.4	75.1	89.9	75.1	89.9	79.2	92.7
15	41-G3	29	2	1	85	1.58	34.049	7	Student	80	75.8	66.6	75.8	64.7	74	64.2	72.7	66.4	72.7	64.3	72.7
16	26-G2	20	2	1	60	1.63	22.5827	1	Student	94.5	107.9	82.7	99.9	75.5	96.1	79.3	98	77.9	95.7	70.6	90.8
17	29-G2	19	2	2	53	1.59	20.9644	4	Student	120.9	95.3	94.7	84.6	115	91.7	104.6	87.4	101.6	84.2	94.1	78.5
18	18-G3	20	2	1	55	1.57	22.3133	1	Student	82.6	79.6	64.8	76.1	63.5	73.9	59.4	70.9	62.9	72.1	64.5	71.8
19	03-G1	19	2	1	53	1.6	20.7031	5	Student	81.3	80.9	83	79.2	72.8	75.5	65.2	72.3	66.6	72.9	62.6	69.7
20	39-G2	19	2	1	55	1.57	22.3133	1	Student	128.2	115.7	101.4	101.5	94.7	99.2	88.1	94.8	98.1	99	119.8	113.7
21	38-G2	19	2	1	70	1.62	26.6728	1	Student	79	88.3	79.5	88.3	74.2	85.4	77.5	84.9	75.2	84.1	76.5	85.6
22	27-G1	29	2	1	53	1.56	21.7784	4	LBU Staff	163.9	145.5	183.1	156.3	155.7	136.3	170.1	147.9	176.7	150.7	174.8	155
23	25-G3	18	2	1	65	1.72	21.9713	1	Student	151.1	132	95.9	96.9	90.1	92	95.2	96.5	104.3	100.6	97.7	96.3
24	22-G1	19	2	1	57	1.67	20.4382	4	Student	186.6	135.3	139.3	111.5	132.1	111.2	145.5	109.6	134.2	105.1	123.2	98.5
25	01-G2	21	2	2	64	1.65	23.5078	1	Student	139.6	142.7	112.5	116.7	99.3	108.3	105.8	112.6	89.9	101.7	97.4	104.4
26	08-G3	20	2	1	76	1.67	27.2509	5	Student	100.1	82.9	85	70.5	82.3	70.6	82.7	68.2	83.7	68.9	90.5	75
27	42-G2	18	2	1	58	1.55	24.1415	1	Student	78.9	96.9	64.4	91.6	86.2	98.7	76.6	92.8	81.1	94.6	87	97.3
28	36-G1	18	2	1	92	1.68	32.5964	1	Student	94.6	105.6	93.1	105.4	98.8	104.8	99.5	104.3	98.9	101.7	94.1	99.8
29	23-G2	18	2	1	64	1.68	22.6757	1	Student	78.5	94.2	77.5	92	78.1	89.5	71.6	84.9	75.3	86.3	65.9	79.9
30	19-G3	19	2	1	77	1.78	24.3025	17	Student	59	78.9	59.9	76.5	54.8	72.9	54.9	72.6	54.6	70.1	51.2	70.9
31	37-G2	19	2	2	65	1.72	21.9713	1	Student	125.1	136.5	96.7	103	84.6	94.8	88	97.3	80.6	91.9	81.6	94.1
32	30-G1	20	2	1	64	1.74	21.1389	1	Student	89	112.9	71.7	98.1	75.7	99.1	64.4	90.8	67.2	92.4	61.1	86.2
33	04-G2	21	2	1	54	1.62	20.5761	1	Student	109	119.3	92.1	104.5	89.6	101.3	84.7	96.3	89.5	97.2	83.2	93.5
34	20-G1	19	2	1	66	1.64	24.539	1	Student	114	119.8	109.3	119.5	92	109.3	97.5	106.9	78.5	96.9	70.3	92.5
35	43-G2	24	2	1	71	1.68	25.1559	1	Student	106.9	112.4	97.8	109.3	97.5	107.9	89.6	104	84.5	100.8	80.9	97.9
36	10-G1	18	2	1	68	1.81	20.7564	1	Student	77.9	83.4	69.9	77.2	75.7	83.2	64.8	75.1	78.2	80.6	68.2	78.7
37	12-G1	19	2	1	66	1.64	24.539	1	Student	73.9	88.7	76.7	90.2	69.3	87	71.6	88.2	70	88.1	66.1	85.9
38	11-G1	18	1	1	75	1.72	25.3515	1	Student	151.4	149.2	146.6	140.8	137.9	135	138.5	133.7	128.1	127.9	138.9	133.1
39	09-G3	19	2	2	86	1.63	32.3685	1	Student	46.1	70.5	47.2	66.5	41.3	62.1	40.4	64.7	40	60.2	39.4	63.6
40	07-G2	19	1	2	70	1.76	22.5981	1	Student	112.5	114.1	107.7	109.4	112.8	111.4	105.2	107.7	109.8	108.1	130	118.6
41	45-G1	18	2	1	56	1.52	24.2382	1	Student	72.3	81.6	68.6	76.6	66.6	74.5	66.1	72.5	65.4	72.5	58.3	67.7
42	40-G1	18	1	1	92	1.78	29.0367	1	Student	55.2	69.2	57	72.6	51.6	68	50.6	68.1	52.2	68.1	56	71.6
43	06-G3	19	1	1	86	1.79	26.8406	1	Student	188.6	188.5	131.6	145.2	129.7	142.5	115.4	132	121.3	135.4	125.3	136
44	33-G1	18	2	1	60	1.53	25.6312	1	Student	101.6	103.4	78.7	90.5	78.3	88.8	74.6	87.8	80.1	86.5	87.2	87.2
45	44-G1	20	1	1	77	1.73	25.7276	9	Student	88	92.6	100.4	104	93	95.1	90.2	91.8	93.1	91.4	89.4	90
G1 = no tape			Male = 1	Right = 1					Ethnicity
G2 = non-elastic tape			Female = 2	Left =2					1	English/Welsh/Scottish/Northern Irish/British
G3 = kinesio tape									2	Irish
									3	Gypsy or Irish Traveller
	BMI Categories:								4	Any other White background
	Underweight = <18.5								5	White and Black Caribbean
	Normal weight = 18.5–24.9								6	White and Black African
	Overweight = 25–29.9								7	White and Asian
	Obesity = BMI of 30 or greater								8	Any other Mixed/Multiple ethnic background
									9	Indian
									10	Pakistani
									11	Bangladeshi
									12	Chinese
									13	Any other Asian background
									14	African
									15	Caribbean
									16	Any other Black/African/Caribbean background
									17	Arab
									18	Any other ethnic group

## Sheet: MeanSD
	IRa	IRb1	IRb2	IRb3	IRb4	IRc	Ra (mean flux)	Rb1 (mean flux)	Rb2 (mean flux)	Rb3 (mean flux)	Rb4 (mean flux)	Rc (mean flux)
KT	96.5	90	87.9	89.1	80.2	95.5	99.5	91.8	89.7	89.1	83.8	95.4
	83.1	63.6	64.1	61.9	59.3	74.6	87.1	77.5	77.2	75.7	74.3	76.7
	195.6	158.7	158.3	165.5	154.1	185.9	134.1	109.5	109.2	109.6	104.2	122.9
	117.3	96.8	93.4	90.9	85.9	100.5	110.2	99.8	97.9	95.2	92.2	96.3
	83.8	74.3	78.1	70.7	71.7	63.6	95.3	89.9	90.6	88.2	86.4	83.1
	149.1	119.8	125.1	112.5	110.9	118.9	132.8	89.9	119.6	111.2	109.8	113.5
	112.3	106.5	99.5	100.9	101.4	92	105.4	105.5	100.4	100.5	101.1	94.6
	86.2	78.7	77	78	75.4	78.6	89.4	86.6	84.7	83.1	82.9	82.5
	80	66.6	64.7	64.2	66.4	64.3	75.8	75.8	74	72.7	72.7	72.7
	82.6	64.8	63.5	59.4	62.9	64.5	79.6	76.1	73.9	70.9	72.1	71.8
	151.1	95.9	90.1	95.2	104.3	97.7	132	96.9	92	96.5	100.6	96.3
	100.1	85	82.3	82.7	83.7	90.5	82.9	70.5	70.6	68.2	68.9	75
	59	59.9	54.8	54.9	54.6	51.2	78.9	76.5	72.9	72.6	70.1	70.9
	46.1	47.2	41.3	40.4	40	39.4	70.5	66.5	62.1	64.7	60.2	63.6
	188.6	131.6	129.7	115.4	121.3	125.3	188.5	145.2	142.5	132	135.4	136
Mean	108.76	89.2933	87.32	85.4467	84.8067	89.5	104.133	90.5333	90.4867	88.68	87.6467	90.0867
SD	44.1997	30.1196	31.013	30.8703	29.4507	35.7761	31.4899	19.7983	21.2583	19.0663	19.8376	20.8366
ST	79.7	72.7	69.6	66.9	69.6	68.5	89.4	83	80.8	79	80.8	77.8
	128.1	106.4	95.8	93.1	88.4	86.1	109.1	98.1	93.1	91.7	87.4	85.2
	117	87.2	83.7	74	76	78	103.3	90.1	89.2	84.3	84.7	85.3
	95.6	73.8	76.1	75.1	75.1	79.2	99.2	89.2	91.4	89.9	89.9	92.7
	94.5	82.7	75.5	79.3	77.9	70.6	107.9	99.9	96.1	98	95.7	90.8
	120.9	94.7	115	104.6	101.6	94.1	95.3	84.6	91.7	87.4	84.2	78.5
	128.2	101.4	94.7	88.1	98.1	119.8	115.7	101.5	99.2	94.8	99	113.7
	79	79.5	74.2	77.5	75.2	76.5	88.3	88.3	85.4	84.9	84.1	85.6
	139.6	112.5	99.3	105.8	89.9	97.4	142.7	116.7	108.3	112.6	101.7	104.4
	78.9	64.4	86.2	76.6	81.1	87	96.9	91.6	98.7	92.8	94.6	97.3
	78.5	77.5	78.1	71.6	75.3	65.9	94.2	92	89.5	84.9	86.3	79.9
	125.1	96.7	84.6	88	80.6	81.6	136.5	103	94.8	97.3	91.9	94.1
	109	92.1	89.6	84.7	89.5	83.2	119.3	104.5	101.3	96.3	97.2	93.5
	106.9	97.8	97.5	89.6	84.5	80.9	112.4	109.3	107.9	104	100.8	97.9
	112.5	107.7	112.8	105.2	109.8	130	114.1	109.4	111.4	107.7	108.1	118.6
Mean	106.233	89.8067	88.8467	85.34	84.84	86.5867	108.287	97.4133	95.92	93.7067	92.4267	93.02
SD	20.7382	14.3797	13.674	12.5756	11.3678	17.8705	15.9651	10.0027	8.68901	9.32351	7.94872	12.1022
NT	98.6	93.7	90.4	89.1	90.7	88.1	97	94.1	91	85.9	87.6	84.7
	195.9	137.4	173.5	145.2	129.5	141.4	160.8	123	142.9	125.4	111.8	118.4
	81.3	83	72.8	65.2	66.6	62.6	80.9	79.2	75.5	72.3	72.9	69.7
	163.9	183.1	155.7	170.1	176.7	174.8	145.5	156.3	136.3	147.9	150.7	155
	186.6	139.3	132.1	145.5	134.2	123.2	135.3	111.5	111.2	109.6	105.1	98.5
	94.6	93.1	98.8	99.5	98.9	94.1	105.6	105.4	104.8	104.3	101.7	99.8
	89	71.7	75.7	64.4	67.2	61.1	112.9	98.1	99.1	90.8	92.4	86.2
	114	109.3	92	97.5	78.5	70.3	119.8	119.5	109.3	106.9	96.9	92.5
	77.9	69.9	75.7	64.8	78.2	68.2	83.4	77.2	83.2	75.1	80.6	78.7
	73.9	76.7	69.3	71.6	70	66.1	88.7	90.2	87	88.2	88.1	85.9
	151.4	146.6	137.9	138.5	128.1	138.9	149.2	140.8	135	133.7	127.9	133.1
	72.3	68.6	66.6	66.1	65.4	58.3	81.6	76.6	74.5	72.5	72.5	67.7
	55.2	57	51.6	50.6	52.2	56	69.2	72.6	68	68.1	68.1	71.6
	101.6	78.7	78.3	74.6	80.1	87.2	103.4	90.5	88.8	87.8	86.5	87.2
	88	100.4	93	90.2	93.1	89.4	92.6	104	95.1	91.8	91.4	90
Mean	109.613	100.567	97.56	95.5267	93.96	91.98	108.393	102.6	100.113	97.3533	95.6133	94.6
SD	42.2876	34.6574	34.5265	35.7673	32.8708	35.0976	27.1996	23.5161	22.472	22.9904	21.1849	23.3654
